# Supplementary material for: Nitrogen-Fixing Bacterium GXGL-4A Promotes the Growth of Cucumber Plant Under Nitrogen Stress by Altering the Rhizosphere Microbial Structure
Source: Microorganisms. 2025 Aug 5;13(8):1824. doi: 10.3390/microorganisms13081824 (PMC12388777; doi:10.3390/microorganisms13081824)
Supplement: Supplementary file 1 [file microorganisms-13-01824-s001.zip]

Archive with 14 entries (14 files):
- Figure S1.pdf
- Figure S10.pdf
- Figure S11.pdf
- Figure S12.pdf
- Figure S2.pdf
- Figure S3.pdf
- Figure S4.pdf
- Figure S5.pdf
- Figure S6.pdf
- Figure S7.pdf
- Figure S8.pdf
- Figure S9.pdf
- Table S1 Quality control for RNA-seq data.pdf
- Table S2.pdf
